# Supplementary material for: Study on the link between neutrophil percentage to albumin ratio and acute kidney injury in severe ischemic stroke patients during hospitalization
Source: Front Neurol. 2025 Sep 16;16:1580248. doi: 10.3389/fneur.2025.1580248 (PMC12479295; doi:10.3389/fneur.2025.1580248)
Supplement: Supplementary file 1 [file Data_Sheet_1.XLSX]

## Sheet: Sheet 1
Table S1. AUC, OR, and Performance Metrics for Ischemic Stroke with AKI Predictors
Predictor	AUC	AUC_CI	OR	OR_CI	Best_Cutoff	Sensitivity	Specificity	P_value
NPAR	0.666288	0.62 - 0.71	1.06483	1.04 - 1.09	24.8661	0.59854	0.647191	1.83067e-09
